# Supplementary material for: Giant Optical Anisotropy in a Covalent Molybdenum Tellurite via Oxyanion Polymerization
Source: Adv Sci (Weinh). 2024 Jan 30;11(12):2306670. doi: 10.1002/advs.202306670 (PMC10966567; doi:10.1002/advs.202306670)
Supplement: Supplementary file 2 — Supporting Information [file ADVS-11-2306670-s001.zip]

Archive with 2 entries (2 files):
- MTO-CheckCIF.pdf
- MTO-CIF.cif
