# Supplementary material for: Giant Optical Anisotropy in a Covalent Molybdenum Tellurite via Oxyanion Polymerization
Source: Adv Sci (Weinh). 2024 Jan 30;11(12):2306670. doi: 10.1002/advs.202306670 (PMC10966567; doi:10.1002/advs.202306670)
Supplement: Supplementary file 2 — Supporting Information [file ADVS-11-2306670-s001.zip › MTO-CIF.cif]

 
data_1 
 
_audit_creation_method            SHELXL-97 
_chemical_name_systematic 
; 
 ? 
; 
_chemical_name_common             ? 
_chemical_melting_point           ? 
_chemical_formula_moiety          ? 
_chemical_formula_sum 
 'H2 Mo O8 Te2' 
_chemical_formula_weight          481.16 
 
loop_ 
 _atom_type_symbol 
 _atom_type_description 
 _atom_type_scat_dispersion_real 
 _atom_type_scat_dispersion_imag 
 _atom_type_scat_source 
 'H'  'H'   0.0000   0.0000 
 'International Tables Vol C Tables 4.2.6.8 and 6.1.1.4' 
 'Mo'  'Mo'  -1.6832   0.6857 
 'International Tables Vol C Tables 4.2.6.8 and 6.1.1.4' 
 'O'  'O'   0.0106   0.0060 
 'International Tables Vol C Tables 4.2.6.8 and 6.1.1.4' 
 'Te'  'Te'  -0.5308   1.6751 
 'International Tables Vol C Tables 4.2.6.8 and 6.1.1.4' 
 
_symmetry_cell_setting            Tetragonal 
_symmetry_space_group_name_H-M    I-4 
 
loop_ 
 _symmetry_equiv_pos_as_xyz 
 'x, y, z' 
 'y, -x, -z' 
 '-x, -y, z' 
 '-y, x, -z' 
 'x+1/2, y+1/2, z+1/2' 
 'y+1/2, -x+1/2, -z+1/2' 
 '-x+1/2, -y+1/2, z+1/2' 
 '-y+1/2, x+1/2, -z+1/2' 
 
_cell_length_a                    16.6947(6) 
_cell_length_b                    16.6947(6) 
_cell_length_c                    5.3133(3) 
_cell_angle_alpha                 90.00 
_cell_angle_beta                  90.00 
_cell_angle_gamma                 90.00 
_cell_volume                      1480.89(11) 
_cell_formula_units_Z             8 
_cell_measurement_temperature     293(2) 
_cell_measurement_reflns_used     4171
_cell_measurement_theta_min       3.4518 
_cell_measurement_theta_max       27.0962
 
_exptl_crystal_description        Block
_exptl_crystal_colour             Colorless
_exptl_crystal_size_max           0.14 
_exptl_crystal_size_mid           0.08
_exptl_crystal_size_min           0.07
_exptl_crystal_density_meas       ? 
_exptl_crystal_density_diffrn     4.316 
_exptl_crystal_density_method     'not measured' 
_exptl_crystal_F_000              1696 
_exptl_absorpt_coefficient_mu     9.498 
_exptl_absorpt_correction_type    multi-scan
_exptl_absorpt_correction_T_min   0.3901 
_exptl_absorpt_correction_T_max   0.7455
_exptl_absorpt_process_details    'SADABS V2014/5 (Bruker AXS Inc.)'  
 
_exptl_special_details 
; 
 ? 
; 
 
_diffrn_ambient_temperature       293(2) 
_diffrn_radiation_wavelength      0.71073 
_diffrn_radiation_type            MoK\a 
_diffrn_radiation_source          'fine-focus sealed tube' 
_diffrn_radiation_monochromator   graphite 
_diffrn_measurement_device_type   bruker-CCD 
_diffrn_measurement_method        'w scans'   
_diffrn_detector_area_resol_mean  10.4167 
_diffrn_standards_number          ? 
_diffrn_standards_interval_count  ? 
_diffrn_standards_interval_time   ? 
_diffrn_standards_decay_%         ? 
_diffrn_reflns_number             4566 
_diffrn_reflns_av_R_equivalents   0.0337 
_diffrn_reflns_av_sigmaI/netI     0.0392 
_diffrn_reflns_limit_h_min        -21 
_diffrn_reflns_limit_h_max        21 
_diffrn_reflns_limit_k_min        -21 
_diffrn_reflns_limit_k_max        17 
_diffrn_reflns_limit_l_min        -6 
_diffrn_reflns_limit_l_max        6 
_diffrn_reflns_theta_min          3.45 
_diffrn_reflns_theta_max          27.10 
_reflns_number_total              1639 
_reflns_number_gt                  1622 
_reflns_threshold_expression      >2sigma(I) 
 
_computing_data_collection        'Bruker APEX2' 
_computing_cell_refinement        'Bruker SAINT'  
_computing_data_reduction        'Bruker SAINT' 
_computing_structure_solution    'SHELXS-97 (Sheldrick, 1990)' 
_computing_structure_refinement   'SHELXL-97 (Sheldrick, 1997)' 
_computing_molecular_graphics     'Bruker SHELXTL' 
_computing_publication_material    'Bruker SHELXTL' 
 
_refine_special_details 
; 
 Refinement of F^2^ against ALL reflections.  The weighted R-factor wR and 
 goodness of fit S are based on F^2^, conventional R-factors R are based 
 on F, with F set to zero for negative F^2^. The threshold expression of 
 F^2^ > 2sigma(F^2^) is used only for calculating R-factors(gt) etc. and is 
 not relevant to the choice of reflections for refinement.  R-factors based 
 on F^2^ are statistically about twice as large as those based on F, and R- 
 factors based on ALL data will be even larger. 
; 
 
_refine_ls_structure_factor_coef  Fsqd  
_refine_ls_matrix_type            full 
_refine_ls_weighting_scheme       calc  
_refine_ls_weighting_details 
 'calc w=1/[\s^2^(Fo^2^)+(0.0181P)^2^+16.9934P] where P=(Fo^2^+2Fc^2^)/3' 
_atom_sites_solution_primary      direct 
_atom_sites_solution_secondary    difmap 
_atom_sites_solution_hydrogens    geom 
_refine_ls_hydrogen_treatment     mixed 
_refine_ls_extinction_method      SHELXL 
_refine_ls_extinction_coef        0.00515(19) 
_refine_ls_extinction_expression 
 'Fc^*^=kFc[1+0.001xFc^2^\l^3^/sin(2\q)]^-1/4^' 
_refine_ls_abs_structure_details 
 'Flack H D (1983), Acta Cryst. A39, 876-881' 
_refine_ls_abs_structure_Flack    0.06(4) 
_refine_ls_number_reflns          1639 
_refine_ls_number_parameters      101 
_refine_ls_number_restraints      3 
_refine_ls_R_factor_all           0.0248 
_refine_ls_R_factor_gt            0.0243 
_refine_ls_wR_factor_ref          0.0623 
_refine_ls_wR_factor_gt           0.0619 
_refine_ls_goodness_of_fit_ref    1.121 
_refine_ls_restrained_S_all       1.267 
_refine_ls_shift/su_max           0.000 
_refine_ls_shift/su_mean          0.000 
 
loop_ 
 _atom_site_label 
 _atom_site_type_symbol 
 _atom_site_fract_x 
 _atom_site_fract_y 
 _atom_site_fract_z 
 _atom_site_U_iso_or_equiv 
 _atom_site_adp_type 
 _atom_site_occupancy 
 _atom_site_symmetry_multiplicity 
 _atom_site_calc_flag 
 _atom_site_refinement_flags 
 _atom_site_disorder_assembly 
 _atom_site_disorder_group 
Te1 Te 0.15871(3) 0.26825(3) 0.37207(10) 0.01279(16) Uani 1 1 d . . . 
Te2 Te 0.00826(3) 0.37289(3) 0.07112(10) 0.01161(16) Uani 1 1 d . . . 
Mo1 Mo 0.24037(4) 0.09062(4) 0.50592(14) 0.01232(18) Uani 1 1 d . . . 
O1 O 0.1343(4) 0.0983(5) 0.7953(14) 0.0316(17) Uani 1 1 d D . . 
H1A H 0.0979 0.1264 0.7259 0.047 Uiso 1 1 d RD . . 
H1B H 0.1430 0.1123 0.9476 0.047 Uiso 1 1 d RD . . 
O2 O 0.2028(4) -0.0021(4) 0.4423(14) 0.0287(16) Uani 1 1 d . . . 
O8 O 0.1650(3) 0.1553(3) 0.3049(12) 0.0149(12) Uani 1 1 d . . . 
O7 O 0.2477(3) 0.2922(3) 0.1711(12) 0.0149(12) Uani 1 1 d . . . 
O3 O 0.0857(4) 0.2809(4) 0.0989(13) 0.0184(12) Uani 1 1 d . . . 
O4 O -0.0701(4) 0.2991(4) 0.1982(11) 0.0194(13) Uani 1 1 d D . . 
O5 O 0.0408(4) 0.4108(4) 0.3891(12) 0.0163(12) Uani 1 1 d . . . 
O6 O 0.3232(4) 0.0963(4) 0.3333(12) 0.0249(15) Uani 1 1 d . . . 
 
loop_ 
 _atom_site_aniso_label 
 _atom_site_aniso_U_11 
 _atom_site_aniso_U_22 
 _atom_site_aniso_U_33 
 _atom_site_aniso_U_23 
 _atom_site_aniso_U_13 
 _atom_site_aniso_U_12 
Te1 0.0124(3) 0.0117(3) 0.0143(3) 0.0012(2) 0.0019(2) 0.00284(19) 
Te2 0.0100(2) 0.0130(3) 0.0119(3) 0.0016(2) 0.00038(19) -0.00085(18) 
Mo1 0.0151(3) 0.0094(3) 0.0125(3) -0.0003(3) -0.0025(3) 0.0020(2) 
O1 0.032(4) 0.044(4) 0.019(4) 0.005(3) -0.005(3) -0.009(3) 
O2 0.037(4) 0.023(3) 0.026(4) 0.001(3) -0.012(3) -0.004(3) 
O8 0.019(3) 0.010(3) 0.016(3) -0.001(2) -0.001(2) 0.001(2) 
O7 0.019(3) 0.011(3) 0.015(3) 0.001(2) 0.002(2) 0.001(2) 
O3 0.017(3) 0.017(3) 0.021(3) 0.003(3) 0.000(3) 0.005(2) 
O4 0.017(3) 0.018(3) 0.024(3) 0.006(3) 0.000(3) -0.005(2) 
O5 0.018(3) 0.019(3) 0.011(3) -0.003(2) -0.006(3) -0.005(2) 
O6 0.018(3) 0.024(3) 0.033(4) -0.007(3) 0.001(3) 0.002(2) 
 
_geom_special_details 
; 
 All esds (except the esd in the dihedral angle between two l.s. planes) 
 are estimated using the full covariance matrix.  The cell esds are taken 
 into account individually in the estimation of esds in distances, angles 
 and torsion angles; correlations between esds in cell parameters are only 
 used when they are defined by crystal symmetry.  An approximate (isotropic) 
 treatment of cell esds is used for estimating esds involving l.s. planes. 
; 
 
loop_ 
 _geom_bond_atom_site_label_1 
 _geom_bond_atom_site_label_2 
 _geom_bond_distance 
 _geom_bond_site_symmetry_2 
 _geom_bond_publ_flag 
Te1 O7 1.873(6) . ? 
Te1 O3 1.907(6) . ? 
Te1 O8 1.922(6) . ? 
Te1 O7 2.447(6) 7 ? 
Te2 O5 1.884(6) . ? 
Te2 O4 1.920(6) . ? 
Te2 O3 2.014(6) . ? 
Te2 O5 2.183(6) 6_455 ? 
Mo1 O6 1.662(6) . ? 
Mo1 O2 1.704(7) . ? 
Mo1 O4 1.884(6) 2_556 ? 
Mo1 O8 1.972(6) . ? 
Mo1 O7 2.153(6) 7 ? 
Mo1 O1 2.349(8) . ? 
O7 Mo1 2.153(6) 7_554 ? 
O7 Te1 2.447(6) 7_554 ? 
O4 Mo1 1.884(6) 4_556 ? 
O5 Te2 2.183(6) 8 ? 
 
loop_ 
 _geom_angle_atom_site_label_1 
 _geom_angle_atom_site_label_2 
 _geom_angle_atom_site_label_3 
 _geom_angle 
 _geom_angle_site_symmetry_1 
 _geom_angle_site_symmetry_3 
 _geom_angle_publ_flag 
O7 Te1 O3 92.8(3) . . ? 
O7 Te1 O8 93.4(2) . . ? 
O3 Te1 O8 90.1(3) . . ? 
O7 Te1 O7 87.24(11) . 7 ? 
O3 Te1 O7 161.5(2) . 7 ? 
O8 Te1 O7 71.4(2) . 7 ? 
O5 Te2 O4 95.6(3) . . ? 
O5 Te2 O3 90.3(3) . . ? 
O4 Te2 O3 85.6(2) . . ? 
O5 Te2 O5 84.6(3) . 6_455 ? 
O4 Te2 O5 83.2(2) . 6_455 ? 
O3 Te2 O5 167.2(2) . 6_455 ? 
O6 Mo1 O2 104.4(3) . . ? 
O6 Mo1 O4 92.2(3) . 2_556 ? 
O2 Mo1 O4 101.1(3) . 2_556 ? 
O6 Mo1 O8 101.5(3) . . ? 
O2 Mo1 O8 98.9(3) . . ? 
O4 Mo1 O8 152.0(3) 2_556 . ? 
O6 Mo1 O7 95.5(3) . 7 ? 
O2 Mo1 O7 160.1(3) . 7 ? 
O4 Mo1 O7 77.1(2) 2_556 7 ? 
O8 Mo1 O7 77.4(2) . 7 ? 
O6 Mo1 O1 170.2(3) . . ? 
O2 Mo1 O1 84.4(3) . . ? 
O4 Mo1 O1 81.7(3) 2_556 . ? 
O8 Mo1 O1 81.0(3) . . ? 
O7 Mo1 O1 75.7(2) 7 . ? 
Te1 O8 Mo1 118.2(3) . . ? 
Te1 O7 Mo1 120.0(3) . 7_554 ? 
Te1 O7 Te1 142.1(3) . 7_554 ? 
Mo1 O7 Te1 92.9(2) 7_554 7_554 ? 
Te1 O3 Te2 123.4(3) . . ? 
Mo1 O4 Te2 138.7(3) 4_556 . ? 
Te2 O5 Te2 121.9(3) . 8 ? 
 
_diffrn_measured_fraction_theta_max    0.995 
_diffrn_reflns_theta_full              27.10 
_diffrn_measured_fraction_theta_full   0.995 
_refine_diff_density_max    1.433 
_refine_diff_density_min   -1.081 
_refine_diff_density_rms    0.211 
